# Supplementary material for: Cross-field strength and multi-vendor reliability of MagDensity for MRI-based quantitative breast density analysis
Source: PLoS One. 2025 Jun 24;20(6):e0316076. doi: 10.1371/journal.pone.0316076 (PMC12186934; doi:10.1371/journal.pone.0316076)
Supplement: S1 Table — (XLSX) [file pone.0316076.s001.xlsx]

## Sheet: MagDensity Measures
MagDensity Measures (%)
	Subject	3T Siemens Biograph mMR	3T Siemens Prisma	1.5T GE Signa	Calibrated 1.5T GE Signa (leave-one-out cross validation)
left breast	Subject 1	75.69	73.3332	67.1171	70.6981
	Subject 2	43.26	47.3062	37.879	41.8404
	Subject 3	37.75	36.1305	33.4217	37.5987
	Subject 4	79.94	79.6941	76.6993	81.5803
	Subject 5	83.31	84.6464	74.7015	77.973
	Subject 6	55.74	56.8199	47.874	51.7858
	Subject 7	43.83	46.0628	40.1168	44.0561
	Subject 8	48.21	49.6389	42.3708	46.4619
	Subject 9	72.48	72.7701	66.8693	70.9652
	Subject 10	38.74	34.8279	36.3916	41.1851
right breast	Subject 1	73.85	74.6145	70.5896	74.1127
	Subject 2	44.3	49.7607	40.2536	44.2084
	Subject 3	42.32	40.9075	38.8153	42.9643
	Subject 4	82	84.086	81.62	86.6189
	Subject 5	83.88	83.1221	80.939	84.064
	Subject 6	50.91	51.6946	48.5317	52.4443
	Subject 7	41.31	41.7736	35.5304	39.4643
	Subject 8	52.65	49.3405	51.0479	55.1171
	Subject 9	70.86	70.0267	69.7764	73.8746
	Subject 10	41.5	39.2373	41.5311	46.2046
